# Supplementary material for: Comprehensive Molecular Analyses of a Six-Gene Signature for Predicting Late Recurrence of Hepatocellular Carcinoma
Source: Front Oncol. 2021 Sep 9;11:732447. doi: 10.3389/fonc.2021.732447 (PMC8459683; doi:10.3389/fonc.2021.732447)
Supplement: Supplementary file 5 [file Table_1.xlsx]

## Sheet: table S1
Table S1.Comparison of baseline characteristics between patients without recurrence and within recurrence.
	Non recurrence (N=47)		Late recurrence (N=26)		Pval	ALL (N=73)
Age	58.4(11.3)		61.7(12)		0.257	59.6 (11.6)
Sex:					0.716
Male	31	0.66	19	0.731		50 (68.5%)
Female	16	0.34	7	0.269		23 (31.5%)
Fibrosis:					0.39
no fibrosis	12	0.444	6	0.3		18 (38.3%)
early fibrosis	6	0.222	8	0.4		14 (29.8%)
fibrosis	9	0.333	6	0.3		15 (31.9%)
Inflammation:					0.351
None	21	0.636	10	0.476		31 (57.4%)
Mild	11	0.333	9	0.429		20 (37.0%)
Severe	1	0.0303	2	0.0952		3 (5.56%)
AJCC_stage:					0.588
Stage I	30	0.638	18	0.692		48 (65.8%)
Stage II	9	0.191	6	0.231		15 (20.5%)
Stage III	8	0.17	2	0.0769		10 (13.7%)
Grade:					0.681
G1	7	0.149	5	0.2		12 (16.7%)
G2	18	0.383	11	0.44		29 (40.3%)
G3	19	0.404	9	0.36		28 (38.9%)
G4	3	0.0638	0	0		3 (4.17%)
Child pugh:					0.111
A	35	1	16	0.889		51 (96.2%)
B	0	0	1	0.0556		1 (1.89%)
C	0	0	1	0.0556		1 (1.89%)
Vascular invasion:					0.684
None	32	0.744	16	0.8		48 (76.2%)
Macro	3	0.0698	0	0		3 (4.76%)
Micro	8	0.186	4	0.2		12 (19.0%)
AFP	100	[4.00,932]	4	[2.00,11.5]	0.001
Bilirubin	0.65	[0.50,1.00]	0.7	[0.50,0.90]	0.945
PT	1.05	[1.00,1.33]	8.8	[1.00,9.80]	0.142

## Sheet: table S2
Table S2. Comparison of baseline characteristics between patients in high- and low- risk groups.
	Low Risk (N=60)		High Risk (N=13)		Pval	ALL (N=73)
Age	58.4 (11.4)		65.3 (11.2)		0.058	59.6 (11.6)
Sex:					0.532
Male	42	0.7	8	0.615		50 (68.5%)
Female	18	0.3	5	0.385		23 (31.5%)
Fibrosis:					0.029
no fibrosis	14	0.368	4	0.444		18 (38.3%)
early fibrosis	9	0.237	5	0.556		14 (29.8%)
fibrosis	15	0.395	0	0		15 (31.9%)
Inflammation:					1
None	26	0.565	5	0.625		31 (57.4%)
Mild	17	0.37	3	0.375		20 (37.0%)
Severe	3	0.0652	0	0		3 (5.56%)
AJCC_stage:					0.054
Stage I	43	0.717	5	0.385		48 (65.8%)
Stage II	10	0.167	5	0.385		15 (20.5%)
Stage III	7	0.117	3	0.231		10 (13.7%)
Grade:					0.593
G1	9	0.15	3	0.25		12 (16.7%)
G2	23	0.383	6	0.5		29 (40.3%)
G3	25	0.417	3	0.25		28 (38.9%)
G4	3	0.05	0	0		3 (4.17%)
Child pugh:					1
A	42	0.955	9	1		51 (96.2%)
B	1	0.0227	0	0		1 (1.89%)
C	1	0.0227	0	0		1 (1.89%)
Vascular invasion:					0.648
None	41	0.774	7	0.7		48 (76.2%)
Macro	3	0.0566	0	0		3 (4.76%)
Micro	9	0.17	3	0.3		12 (19.0%)
AFP	11	[3.00;573]	8	[3.00;20.0]	0.317
Creatinine	1	[0.80;1.20]	0.95	[0.80;1.12]	0.67	2.98 (11.0)
PT	1.1	[1.00;9.50]	4.95	[1.00;9.27]	0.328	4.46 (5.82)

## Sheet: table S3
Table S3. Univariate and Multivariate Cox regression analysis in TCGA-LIHC and GSE76427
	TCGA univariate cox regression analysis						TCGA multivariate cox regression analysis
	Characteristics	HR	HR.95L	HR.95H	P-value		Characteristics	HR	HR.95L	HR.95H	P-value
	Risk score	2.01959	1.33857	3.0471	0.000809468		Risk score	2.00684	1.19988	3.35651	0.00794612
	Age	1.03214	0.997257	1.06824	0.0713335		Age	1.03495	0.992388	1.07934	0.108855
	Sex	0.871115	0.364424	2.0823	0.756311		Sex	0.593718	0.199926	1.76316	0.347841
	AJCC_stage	1.10929	0.481395	2.55615	0.807608		AJCC_stage	0.521923	0.188268	1.44689	0.211344
	Grade	0.85003	0.383878	1.88224	0.688709		Grade	0.943697	0.353335	2.52045	0.907957
	Creatinine	1.03191	1.00258	1.0621	0.0327486		Creatinine	1.03772	0.986433	1.09166	0.152229
	PT	1.06009	0.995862	1.12845	0.067263		PT	0.980704	0.876073	1.09783	0.734997
	GSE76427 univariate cox regression analysis						GSE76427 multivariate cox regression analysis
	Characteristics	HR	HR.95L	HR.95H	pvalue		Characteristics	HR	HR.95L	HR.95H	pvalue
	Risk score	1.72913	1.00788	2.96654	0.0467614		Risk score	2.17056	1.06793	4.41166	0.0322273
	Age	1.02118	0.966399	1.07906	0.456272		TNM	18.5641	1.36131	253.158	0.0284271
	Sex	10.9877	0.987745	122.228	0.0511842
	TNM	9.60194	1.11147	82.9509	0.0397802

## Sheet: table S4
Table S4. The forward and reverse primers for qRT-PCR.
Genes	Forwar (5'- to 3')	Reverse (5' to 3')
ANGPT4	TCCTTAAAGACACCTAAGCCAGTG	GGTCCTCTGGAAATTTACGCTTCC
AMFR	GACCAGGAAGAGGGAGAAACTTC	CCTCCAGGCGAGGACTGA
COLEC12	GAAGCTAGTAGACTCCAAGC	CTCTCCTTTCTGTCCCTTGT
FAM78B	CCTGCACTGCTCTAGCTACTTC	GATCCCAATTTCAACTGTGAGATC
LMTK3	AATGTCTGCGTAACCGCACG	GGCGAATCCATCGGGGTG
TRABD2A	TTCTTTGGCACAATCCATGTCC	GGGAGCACATCTTGGAGGTT
GAPDH	GGAGCGAGATCCCTCCAAAAT	GGCTGTTGTCATACTTCTCATGG
